# Supplementary material for: Cd2+ Sorption Alterations in Ultisol Soils Triggered by Different Engineered Nanoparticles and Incubation Times
Source: Nanomaterials (Basel). 2023 Dec 11;13(24):3115. doi: 10.3390/nano13243115 (PMC10745855; doi:10.3390/nano13243115)
Supplement: Supplementary file 1 [file nanomaterials-13-03115-s001.zip]

Archive with 1 entries (1 files):
- nanomaterials-2727977-supplementary.pdf
